# Supplementary material for: Rhamnopyranoside-Based Fatty Acid Esters as Antimicrobials: Synthesis, Spectral Characterization, PASS, Antimicrobial, and Molecular Docking Studies
Source: Molecules. 2023 Jan 18;28(3):986. doi: 10.3390/molecules28030986 (PMC9919056; doi:10.3390/molecules28030986)
Supplement: Supplementary file 1 [file molecules-28-00986-s001.zip]

Archive with 1 entries (1 files):
- molecules-2154091-supplementary.pdf
